# Supplementary material for: Highly carbapenem-resistant Achromobacter xylosoxidans harboring blaNDM-1 in Myanmar
Source: Microbiol Spectr. 2025 May 19;13(7):e00080-25. doi: 10.1128/spectrum.00080-25 (PMC12210851; doi:10.1128/spectrum.00080-25)
Supplement: Table S1 — Information on 46 A. xylosoxidans used in the phylogenetic analysis. [file spectrum.00080-25-s0002.xlsx]

## Sheet: Sheet1
Table S1. Information on 46 A. xylosoxidans used in the phylogenetic analysis
Strain	Accession no.	Clade	Country	Source/Host	Year
AUS488	NZ_MJMN00000000		Australia	Sputum	2005
A12	NZ_LDVN00000000		Australia	Lung sample	2011
Ax67	NZ_JAMQJT000000000		Argentina	Prosthesis	2017
U400	NZ_MJMO01000000		Australia	Homo sapiens	2006
4124363476	NZ_MJMP00000000		Canada	Throat sample	2014
X02736	NZ_AZHL00000000		China	Sputum	2010
YYS002	NZ_JACTAA010000000		China	mine soil	2018
MTYH1	NZ_JACBWR000000000		China	Pus	2020
L7	CP119181		China	Oil field	2020
GD03	CP061008		China	Soil	2013
A8	CP002287		Czech Republic	Soil sample	Unknown
Ax 200	NZ_JALJSD000000000		France	Sputum	2012
FDAARGOS_1091	CP068211		Germany	Unknown	Unknown
2009Ycf805IV	NZ_JAJLPK000000000		Germany	Sputum	2009
2017Y70981839III	NZ_JAJLQN000000000		Germany	Sputum	2017
SAX01	NZ_JAENJL000000000		India	Blood	2016
H1_3_1	AP028040		Japan	liquid medium of a hybrid biological-inorganic system reactor	2022
NBRC15126	NZ_LN831029	type strain	Japan	Pus	1971
MyNCGM749	AP038910		Myanmar	Urine	2016
MyNCGM683	BAAGFC010000001-BAAGFC010003619		Myanmar	Wound	2017
MyNCGM70	BAAGEZ010000001-BAAGEZ010000502		Myanmar	Blood	2016
MyNCGM121	BAAGFA010000001-BAAGFA010000801		Myanmar	Sputum	2016
MyNCGM152	BAAGFB010000001-BAAGFB010000873		Myanmar	Sputum	2016
DDA01	CP139203		Nigeria	Unknown	2022
SQU-1	NZ_VWXQ01000000		Oman	Date palm rhizosphere	2015
SCCH136:Ach223948	NZ_JAPZVI000000000		Russia	Sputum	2022
41779/2	NZ_JAKJXC000000000		Russia	Homo sapiens	2020
8361	NZ_JAKMAO000000000		Serbia	Homo sapiens	2012
A1	NZ_JAKLXU000000000		Serbia	Respiratory tract	2012
10412	NZ_JAKLXR010000000		Serbia	Homo sapiens	2012
TVCGH4238	CP150899		Taiwan	Homo sapiens	1990
R8	NZ_LN890477		Thailand	Blood	2010
MGYG_HGUT_00091	NZ_CABIYZ000000000		United Kingdom	Human gut	Unknown
DPB_1	NZ_MTLI01000000		United States	Aerobic fed-batch lab bioreactor	2011
B_1	NZ_MTLG00000000		United States	Aerobic fed-batch lab bioreactor	2011
GD04011	NZ_JAOEEI000000000		United States	Homo sapiens	2018
2789STDY5608606	NZ_CYTI00000000		United States	Sputum	2013
DN2019	NZ_WWES00000000		United States	Blood	2019
FDAARGOS_147	CP014060		United States	Blood	2014
2021CK-01139	CP104835		United States	Urine	2021
GN008	CP053618		United States	Sputum	2010
MRSN953011	NZ_JAYXGD010000000		United States	Homo sapiens	2021
617_AXYL	NZ_JUZX00000000		United States	Homo sapiens	Unknown
HMSC18C08	NZ_LWPU00000000		Unknown	Respiratory tract	Unknown
NH44784-1996	HE798385		Unknown	Sputum	1996
AX_NCIMB_11015_WG	LN890335		Unknown	Unknown	Unknown
