# Supplementary material for: Highly carbapenem-resistant Achromobacter xylosoxidans harboring blaNDM-1 in Myanmar
Source: Microbiol Spectr. 2025 May 19;13(7):e00080-25. doi: 10.1128/spectrum.00080-25 (PMC12210851; doi:10.1128/spectrum.00080-25)
Supplement: Table S2 — dDDH and ANI values of all the 46 isolates. [file spectrum.00080-25-s0003.xlsx]

## Sheet: Sheet1
	Table S2. dDDH and ANI values of all the 46 isolates
	Table S2a. dDDH and ANI values against Achromobacter xylosoxidans type strain.				Table S2b. dDDH and ANI values against the closest species of seven isolates which do not belong to Clade A in the phylogenetic tree showed in Fig S2.
	Strain	dDDH	ANI		Strain	Closest species	dDDH	ANI
	8361	90.2	98.87		A8	Achromobacter aegrifaciens	46.2	92.09
	10412	83.3	98.2		B_1	Achromobacter aegrifaciens	53.5	93.81
	4124363476	88.6	98.79		DPB_1	Achromobacter aegrifaciens	54	93.91
	2009Ycf805IV	83.6	98.17		FDAARGOS_147	Achromobacter insuavis	57.4	94.49
	2017Y70981839III	90.6	98.96		GD03	Achromobacter aegrifaciens	60.2	95.07
	2021CK-01139	88.2	98.74		TVCGH4238	Achromobacter insuavis	28.6	84.63
	2789STDY5608606	88.2	98.76		YYS002	Achromobacter aegrifaciens	60.2	95.03
	41779/2(41779_2)	88.4	98.77		Foot note: Among the seven strains hilighted in Table S1a., dDDH and ANI values against the type strain of the closest species were calculated. GD03 and YYS002 were identified as A. aegrifaciens since their ANI values were more than 95%. Other five strains may not be known species.
	617_AXYL	91.4	99.04
	A1	89.1	98.84
	A12	91	98.89
	AUS488	70.5	96.72
	Ax 200	89.2	98.87
	AX_NCIMB_11015_WG	87.5	98.6
	Ax67	84.6	98.28
	DDA01	88.4	98.81
	DN2019	89	98.65
	FDAARGOS_1091	87.8	98.74
	GD04011	88.2	98.76
	GN008	90.3	98.93
	H1_3_1	70.7	96.78
	HMSC18C08	90	98.87
	L7	83.1	98.15
	MGYG-HGUT-00091	84.8	98.36
	MRSN953011	86.3	98.44
	MTYH1	90.5	98.96
	MyNCGM121	89.8	98.73
	MyNCGM152	90.2	98.77
	MyNCGM683	89.7	98.9
	MyNCGM70	90.1	98.68
	MyNCGM749	90.2	98.81
	NBRC 15126	99.9	99.99
	NH44784-1996	87.8	98.4
	R8	88	98.76
	SAX01	86.2	98.49
	SCCH136	87.4	98.73
	SQU-1	85.5	98.43
	U400	88.2	98.76
	X02736	86.8	97.89
	A8	29	84.69
	B_1	29.1	85.08
	DPB_1	29.5	85.31
	FDAARGOS_147	44.2	91.42
	GD03	29	85.15
	TVCGH4238	28.2	84.09
	YYS002	29	84.99
	Foot note: Among 46 strains including the type strain of Achromobacter xylosoxidans, dDDH and ANI values against the type strain were calculated. Strains with more than 70% dDDH or 95% ANI values were identified as A. xylosoxidans. Other strains with 70% or less dDDH values, or 95% or less ANI values were not identified as it indicated in yellow.
