# Supplementary material for: Highly carbapenem-resistant Achromobacter xylosoxidans harboring blaNDM-1 in Myanmar
Source: Microbiol Spectr. 2025 May 19;13(7):e00080-25. doi: 10.1128/spectrum.00080-25 (PMC12210851; doi:10.1128/spectrum.00080-25)
Supplement: Table S3 — SNP matrix among all strains of which complete genome sequences were registered in the GenBank database. [file spectrum.00080-25-s0004.xlsx]

## Sheet: Sheet1
		Table S3. SNP-matrix among all strains of which complete genome sequences were resistered in GenBank database
		strains	10412	2009Ycf805IV	2017Y70981839III	2021CK_01139	2789STDY5608606	4124363476	41779_2	617_AXYL	8361	A1	A12	AUS488	AX_NCIMB_11015_WG	Ax67	Ax_200	DDA01	DN2019	FDAARGOS_1091	GD04011	GN008	H1_3_1	HMSC18C08	L7	MGYG_HGUT_00091	MRSN953011	MTYH1	MyNCGM121	MyNCGM152	MyNCGM683	MyNCGM70	MyNCGM749	NBRC15126	NH44784-1996	R8	SAX01	SCCH136_Ach223948	SQU-1	U400	X02736
		10412	0	29271	45532	43994	45481	44034	43730	46329	45718	44078	44370	78504	39905	32714	42154	46660	41393	44363	43981	44349	78099	45332	35392	36288	38653	44176	29527	33448	35720	32376	34052	44284	31064	43513	39055	46756	39721	41191	3026
		2009Ycf805IV	29271	0	45798	45140	46066	44621	44770	47390	46087	44514	44838	78660	40788	34147	42907	46950	42280	45553	44777	44210	78432	45658	35219	37271	39285	45146	30038	33310	35900	32853	34784	45185	31168	44471	39747	47437	40264	41716	28614
		2017Y70981839III	45532	45798	0	31581	32192	33412	33281	29573	28460	28667	27530	74750	36880	44004	32357	32348	31981	32378	33254	27495	75170	398	48555	41303	38715	27326	26407	23745	24560	25034	23104	28265	41995	32390	39064	34648	39022	34044	45433
		2021CK_01139	43994	45140	31581	0	32592	32288	32159	31268	33223	31790	31828	74006	36838	42088	31611	31967	30884	126	32349	31478	74833	31454	46670	39822	38397	31361	25674	23843	25316	24344	23726	31511	40479	30959	38986	33951	38916	29756	42898
		2789STDY5608606	45481	46066	32192	32592	0	33199	33298	29926	32856	32055	31756	77094	37093	44106	32284	31682	31122	32660	33774	31366	76651	32109	48405	41409	38292	31617	25253	23644	24989	24682	23061	31644	42139	32508	38744	4459	38980	33151	45609
		4124363476	44034	44621	33412	32288	33199	0	154	31945	34455	33684	32949	76670	37049	42792	32373	33356	236	32571	32938	32935	76421	33485	46860	40207	38040	32167	23858	24405	25720	906	24074	32648	41636	32709	38967	35056	39148	32593	43783
		41779_2	43730	44770	33281	32159	33298	154	0	32000	34645	33536	32563	76604	36826	42868	32304	33939	273	32931	33511	32771	76483	33310	46747	40453	38091	32292	23905	24643	25777	1041	24342	32991	42034	33130	39021	35200	39078	32578	44494
		617_AXYL	46329	47390	29573	31268	29926	31945	32000	0	30011	29591	28852	74168	35865	44742	32155	27162	31367	32230	31363	29242	74056	29780	49288	41507	39326	29224	26468	22687	22399	24345	20816	29304	43677	31074	39697	32060	39293	32549	46991
		8361	45718	46087	28460	33223	32856	34455	34645	30011	0	25515	27586	76657	36445	44115	32493	32300	32248	33558	33589	25450	76726	28747	48992	41099	38954	27752	25886	24133	24655	25498	23322	29427	41413	32421	39419	34890	39285	33677	45515
		A1	44078	44514	28667	31790	32055	33684	33536	29591	25515	0	25749	75323	36330	42866	32578	31373	31578	32508	33182	7603	75246	28444	46956	40686	37352	26576	25812	23903	24881	24851	23400	29935	40769	31998	38454	34204	37822	33244	44317
		A12	44370	44838	27530	31828	31756	32949	32563	28852	27586	25749	0	75168	36304	43128	31986	30306	31113	31819	32103	24762	75095	27053	47510	40152	38021	26956	26016	23184	24493	24486	22222	28023	40526	31113	38576	33576	37862	32602	44428
		AUS488	78504	78660	74750	74006	77094	76670	76604	74168	76657	75323	75168	0	73922	76944	75548	77125	74134	75524	75675	75075	4674	73138	78095	77556	74608	74901	55937	55785	56590	56775	55805	75007	76731	75907	74988	74966	75025	74701	77428
		AX_NCIMB_11015_WG	39905	40788	36880	36838	37093	37049	36826	35865	36445	36330	36304	73922	0	40043	36785	36076	36102	37095	37271	36256	73840	36651	41833	39017	39055	35989	28756	27524	28819	27971	26866	36134	39945	36805	39782	38578	39736	36832	40302
		Ax67	32714	34147	44004	42088	44106	42792	42868	44742	44115	42866	43128	76944	40043	0	41388	45613	40840	42573	42387	42898	77314	43260	35691	36024	38375	43549	29686	32945	34678	32126	33125	43585	34665	42798	38207	45353	39088	39819	31789
		Ax_200	42154	42907	32357	31611	32284	32373	32304	32155	32493	32578	31986	75548	36785	41388	0	32690	31585	32827	32399	32079	75328	31992	45613	39522	38558	31780	25090	23952	25627	24289	23578	32328	40111	31775	39084	34013	38076	32738	42294
		DDA01	46660	46950	32348	31967	31682	33356	33939	27162	32300	31373	30306	77125	36076	45613	32690	0	31594	33425	33463	30802	76124	32220	49719	42227	38879	31075	25912	22974	23518	24916	22241	30583	43938	32947	39337	34195	39202	34302	47726
		DN2019	41393	42280	31981	30884	31122	236	273	31367	32248	31578	31113	74134	36102	40840	31585	31594	0	31341	32014	31546	73845	32136	44468	38951	37436	31230	23502	23866	25370	1049	23453	31490	40351	31342	38410	33159	37658	31569	42344
		FDAARGOS_1091	44363	45553	32378	126	32660	32571	32931	32230	33558	32508	31819	75524	37095	42573	32827	33425	31341	0	33359	32018	76116	32184	47148	40751	38880	31779	25738	24300	25568	24690	24009	32652	41156	31710	39452	34269	39086	30284	43615
		GD04011	43981	44777	33254	32349	33774	32938	33511	31363	33589	33182	32103	75675	37271	42387	32399	33463	32014	33359	0	32997	76122	32660	47364	40741	38293	32307	24591	24562	25787	24794	24292	32367	41585	33392	39580	35368	38999	33816	44253
		GN008	44349	44210	27495	31478	31366	32935	32771	29242	25450	7603	24762	75075	36256	42898	32079	30802	31546	32018	32997	0	75014	27316	46900	40286	37838	26497	25849	23698	24479	24440	22947	29127	40262	32421	38922	33607	38219	33143	44365
		H1_3_1	78099	78432	75170	74833	76651	76421	76483	74056	76726	75246	75095	4674	73840	77314	75328	76124	73845	76116	76122	75014	0	74196	78664	77184	74621	74878	55888	55697	56631	56424	55839	74892	77407	75740	75531	73038	74821	74600	78285
		HMSC18C08	45332	45658	398	31454	32109	33485	33310	29780	28747	28444	27053	73138	36651	43260	31992	32220	32136	32184	32660	27316	74196	0	47979	40751	38606	27490	26310	23927	24595	25342	23259	28257	41768	32511	39021	34298	38973	33878	44584
		L7	35392	35219	48555	46670	48405	46860	46747	49288	48992	46956	47510	78095	41833	35691	45613	49719	44468	47148	47364	46900	78664	47979	0	38096	39510	47489	31790	35599	37909	34687	36114	47268	36624	46490	40010	50153	40496	43649	34378
		MGYG_HGUT_00091	36288	37271	41303	39822	41409	40207	40453	41507	41099	40686	40152	77556	39017	36024	39522	42227	38951	40751	40741	40286	77184	40751	38096	0	38500	40157	28596	31115	32681	30272	31096	41029	37789	41260	38663	43305	38965	39548	36248
		MRSN953011	38653	39285	38715	38397	38292	38040	38091	39326	38954	37352	38021	74608	39055	38375	38558	38879	37436	38880	38293	37838	74621	38606	39510	38500	0	38147	28294	28993	30384	28701	28844	38327	39265	37529	30126	39882	30227	37689	39021
		MTYH1	44176	45146	27326	31361	31617	32167	32292	29224	27752	26576	26956	74901	35989	43549	31780	31075	31230	31779	32307	26497	74878	27490	47489	40157	38147	0	25779	23389	24231	24460	23038	28138	40691	32503	38760	33596	38673	33377	43775
		MyNCGM121	29527	30038	26407	25674	25253	23858	23905	26468	25886	25812	26016	55937	28756	29686	25090	25912	23502	25738	24591	25849	55888	26310	31790	28596	28294	25779	0	21913	22867	20294	21376	26252	29106	25443	28818	26449	28712	25150	30047
		MyNCGM152	33448	33310	23745	23843	23644	24405	24643	22687	24133	23903	23184	55785	27524	32945	23952	22974	23866	24300	24562	23698	55697	23927	35599	31115	28993	23389	21913	0	21091	20684	19559	23964	32033	24527	29647	25088	29588	24916	33758
		MyNCGM683	35720	35900	24560	25316	24989	25720	25777	22399	24655	24881	24493	56590	28819	34678	25627	23518	25370	25568	25787	24479	56631	24595	37909	32681	30384	24231	22867	21091	0	21592	19512	24038	33832	25610	30520	26533	30328	26490	36052
		MyNCGM70	32376	32853	25034	24344	24682	906	1041	24345	25498	24851	24486	56775	27971	32126	24289	24916	1049	24690	24794	24440	56424	25342	34687	30272	28701	24460	20294	20684	21592	0	20055	24783	31123	24036	29355	26080	29587	24643	33005
		MyNCGM749	34052	34784	23104	23726	23061	24074	24342	20816	23322	23400	22222	55805	26866	33125	23578	22241	23453	24009	24292	22947	55839	23259	36114	31096	28844	23038	21376	19559	19512	20055	0	22750	32157	23739	28878	24621	29344	24823	34870
		NBRC15126	44284	45185	28265	31511	31644	32648	32991	29304	29427	29935	28023	75007	36134	43585	32328	30583	31490	32652	32367	29127	74892	28257	47268	41029	38327	28138	26252	23964	24038	24783	22750	0	41987	31690	38711	33538	38537	33593	44929
		NH44784-1996	31064	31168	41995	40479	42139	41636	42034	43677	41413	40769	40526	76731	39945	34665	40111	43938	40351	41156	41585	40262	77407	41768	36624	37789	39265	40691	29106	32033	33832	31123	32157	41987	0	42104	39521	43963	40103	40135	30330
		R8	43513	44471	32390	30959	32508	32709	33130	31074	32421	31998	31113	75907	36805	42798	31775	32947	31342	31710	33392	32421	75740	32511	46490	41260	37529	32503	25443	24527	25610	24036	23739	31690	42104	0	38188	34606	38725	33591	44350
		SAX01	39055	39747	39064	38986	38744	38967	39021	39697	39419	38454	38576	74988	39782	38207	39084	39337	38410	39452	39580	38922	75531	39021	40010	38663	30126	38760	28818	29647	30520	29355	28878	38711	39521	38188	0	40396	31100	38277	39504
		SCCH136_Ach223948	46756	47437	34648	33951	4459	35056	35200	32060	34890	34204	33576	74966	38578	45353	34013	34195	33159	34269	35368	33607	73038	34298	50153	43305	39882	33596	26449	25088	26533	26080	24621	33538	43963	34606	40396	0	40202	34914	46574
		SQU-1	39721	40264	39022	38916	38980	39148	39078	39293	39285	37822	37862	75025	39736	39088	38076	39202	37658	39086	38999	38219	74821	38973	40496	38965	30227	38673	28712	29588	30328	29587	29344	38537	40103	38725	31100	40202	0	38527	39642
		U400	41191	41716	34044	29756	33151	32593	32578	32549	33677	33244	32602	74701	36832	39819	32738	34302	31569	30284	33816	33143	74600	33878	43649	39548	37689	33377	25150	24916	26490	24643	24823	33593	40135	33591	38277	34914	38527	0	41362
		X02736	3026	28614	45433	42898	45609	43783	44494	46991	45515	44317	44428	77428	40302	31789	42294	47726	42344	43615	44253	44365	78285	44584	34378	36248	39021	43775	30047	33758	36052	33005	34870	44929	30330	44350	39504	46574	39642	41362	0
		Foot note: The number of SNPs between the strains 2021CK_01139 and FDAARGOS_1091 was 126 which was the lowest (in blue). The number of SNPs between the strains H1_3_1 and L1 was 78,664 which was the highest (in red). The number of SNPs among four strains, including 4124363476, 41779_2, DN2019, and MyNCGM70, ranged from 154 to 1,049 (in green). The number of SNPs among the five isolates in Myanmar…
